# Supplementary material for: Adaptation and Validation of the Program Sustainability Assessment Tool (PSAT) for Use in the Elementary School Setting
Source: Int J Environ Res Public Health. 2021 Oct 29;18(21):11414. doi: 10.3390/ijerph182111414 (PMC8582873; doi:10.3390/ijerph182111414)
Supplement: Supplementary file 1 [file ijerph-18-11414-s001.zip]

Archive with 1 entries (1 files):
- ijerph-1410714-SI.pdf
